# Supplementary material for: Prenatal exposure to ambient air pollution is associated with neurodevelopmental outcomes at 2 years of age
Source: Environ Health. 2023 Jan 24;22:11. doi: 10.1186/s12940-022-00951-y (PMC9872424; doi:10.1186/s12940-022-00951-y)
Supplement: Supplementary file 2 — Additional file 2: Supplemental Table 1. Correlations of Monthly Exposure Lags Between Ambient Air Pollutants During the 9-Month Pregnancy Period. [file 12940_2022_951_MOESM2_ESM.xlsx]

## Sheet: Sheet1
Supplemental Table 1. Correlations of Monthly Exposure Lags Between Ambient Air Pollutants During the 9-Month Pregnancy Period
	PM2.5 1m	PM2.5 2m	PM2.5 3m	PM2.5 4m	PM2.5 5m	PM2.5 6m	PM2.5 7m	PM2.5 8m	PM2.5 9m	PM10 1m	PM10 2m	PM10 3m	PM10 4m	PM10 5m	PM10 6m	PM10 7m	PM10 8m	PM10 9m	NO2 1m	NO2 2m	NO2 3m	NO2 4m	NO2 5m	NO2 6m	NO2 7m	NO2 8m	NO2 9m
PM2.5 1m	1
PM2.5 2m	0.171438	1
PM2.5 3m	-0.00323222	0.12921	1
PM2.5 4m	0.0815025	0.15557	0.206878	1
PM2.5 5m	-0.0132229	0.0384931	0.101572	0.294515	1
PM2.5 6m	-0.114392	-0.107043	0.130151	0.223859	0.395522	1
PM2.5 7m	-0.230102	-0.285001	-0.00449964	-0.089707	0.0446396	0.291261	1
PM2.5 8m	-0.0821712	-0.171663	-0.141915	-0.0245283	-0.0480466	0.0421395	0.456971	1
PM2.5 9m	-0.217106	-0.149144	-0.182805	-0.146958	-0.0505035	0.0876205	0.287147	0.353743	1
PM10 1m	0.447978	0.321905	0.285002	0.369344	0.303394	0.163677	-0.150554	-0.157443	-0.31181	1
PM10 2m	0.0341634	0.582352	0.205633	0.447665	0.324696	0.241472	-0.0642382	-0.0752381	-0.178358	0.681109	1
PM10 3m	-0.0421669	0.0236438	0.625912	0.332203	0.428432	0.397158	0.152112	0.006818	-0.164104	0.534312	0.546491	1
PM10 4m	0.0123939	-0.014777	0.179471	0.635984	0.204768	0.471974	0.273378	0.17071	0.0141035	0.365212	0.456424	0.568062	1
PM10 5m	-0.0695547	-0.0888102	0.0972087	0.213594	0.545603	0.312823	0.40878	0.317326	0.173568	0.149763	0.225788	0.46423	0.596527	1
PM10 6m	0.016191	-0.0579452	0.140474	0.14707	0.154595	0.634006	0.366109	0.413046	0.366401	0.10318	0.126839	0.331035	0.596588	0.596556	1
PM10 7m	-0.0896838	-0.160025	0.0707638	-0.0604688	-0.0637787	0.178249	0.742444	0.513974	0.515544	-0.171388	-0.117144	0.041582	0.295902	0.47091	0.615077	1
PM10 8m	0.014314	-0.146313	-0.0877488	-0.0422534	-0.0780475	0.0780349	0.397995	0.804243	0.426601	-0.125333	-0.0984148	-0.0301381	0.152344	0.301831	0.532881	0.668384	1
PM10 9m	-0.143111	-0.0752015	-0.170057	-0.0804032	-0.00569513	0.202539	0.237901	0.357523	0.824315	-0.303737	-0.105161	-0.132939	0.12306	0.205004	0.508802	0.562295	0.566688	1
NO2 1m	0.327513	0.06023	-0.234998	-0.467797	-0.450546	-0.328397	-0.0949813	0.150518	0.28365	-0.192765	-0.342745	-0.444581	-0.315709	-0.20472	0.119507	0.281192	0.389297	0.353105	1
NO2 2m	0.271934	0.272239	-0.0703052	-0.25583	-0.461763	-0.323374	-0.324515	-0.0663123	0.130429	-0.137033	-0.138056	-0.406132	-0.331137	-0.368772	-0.0344083	0.0581525	0.186751	0.293522	0.793525	1
NO2 3m	0.252352	0.146239	0.257578	-0.0193529	-0.144184	-0.251386	-0.451519	-0.366718	-0.126803	0.00425156	-0.106583	-0.0827426	-0.301375	-0.361872	-0.212957	-0.21959	-0.127114	0.0329491	0.358229	0.680902	1
NO2 4m	0.396081	0.264222	0.199507	0.369003	0.158878	-0.0113378	-0.52497	-0.456336	-0.376863	0.277647	0.148168	0.0334809	-0.0653907	-0.285834	-0.227945	-0.429996	-0.32766	-0.206391	-0.101473	0.250696	0.707191	1
NO2 5m	0.158444	0.390342	0.266489	0.352614	0.50661	0.169742	-0.296533	-0.419785	-0.348531	0.356889	0.319101	0.229146	0.005854	0.0366119	-0.156497	-0.380178	-0.369911	-0.249288	-0.458763	-0.153874	0.337486	0.764278	1
NO2 6m	-0.0918235	0.233363	0.462586	0.440842	0.514543	0.439035	-0.024638	-0.218666	-0.290874	0.412971	0.455464	0.498428	0.267688	0.185135	0.0834779	-0.207059	-0.282552	-0.233188	-0.703968	-0.438731	0.0397967	0.484036	0.812037	1
NO2 7m	-0.2827	0.012608	0.34775	0.492498	0.550812	0.37737	0.303405	0.0516873	-0.0879981	0.337321	0.440071	0.551948	0.384417	0.383603	0.131907	0.0551261	-0.0888517	-0.161113	-0.786645	-0.68843	-0.30038	0.117591	0.515495	0.816588	1
NO2 8m	-0.294168	-0.134386	0.0764937	0.324636	0.587793	0.42145	0.392958	0.336031	0.103341	0.28886	0.380089	0.480704	0.366825	0.454243	0.271916	0.178036	0.204369	0.0152692	-0.58801	-0.71127	-0.580159	-0.223436	0.174034	0.520392	0.815489	1
NO2 9m	-0.434749	-0.270223	-0.0597369	0.0344894	0.349517	0.503643	0.557825	0.36237	0.38259	0.0521545	0.226374	0.373639	0.378874	0.472422	0.456962	0.418365	0.308889	0.297863	-0.301301	-0.542267	-0.658832	-0.571996	-0.217814	0.171083	0.517251	0.796631	1
Table shows the spearman correlation coefficients between prenatal ambient air pollution exposure lags. Statistical significance is denoted in bold (p<0.05)
