# Supplementary material for: Prenatal exposure to ambient air pollution is associated with neurodevelopmental outcomes at 2 years of age
Source: Environ Health. 2023 Jan 24;22:11. doi: 10.1186/s12940-022-00951-y (PMC9872424; doi:10.1186/s12940-022-00951-y)
Supplement: Supplementary file 3 — Additional file 3: Supplemental Table 2. Univariate Associations Between Average Prenatal Exposure to Ambient Air Pollutants and Neurodevelopmental Outcomes at 2 Years. [file 12940_2022_951_MOESM3_ESM.xlsx]

## Sheet: Sheet1
Supplemental Table 2. Univariate Associations Between Average Prenatal Exposure to Ambient Air Pollutants and Neurodevelopmental Outcomes at 2 Years.
	NO2				PM10				PM2.5
Outcome	β	Lower 95% CI	Upper 95% CI	p-value	β	Lower 95% CI	Upper 95% CI	p-value	β	Lower 95% CI	Upper 95% CI	p-value
Motor
Fine Motor Score	0.14	-0.18	0.46	0.3989	-0.37	-0.69	-0.05	0.0228388	-0.22	-0.54	0.1	0.178071
Gross Motor Score	0.11	-0.22	0.44	0.522932	-0.35	-0.67	-0.02	0.0365762	-0.08	-0.41	0.25	0.624694
Motor Scaled Score	0.29	-0.26	0.84	0.293095	-0.72	-1.25	-0.18	0.00925123	-0.3	-0.84	0.25	0.283915
Composite Motor Score	0.88	-0.79	2.54	0.300639	-2.19	-3.82	-0.56	0.00878666	-0.89	-2.55	0.76	0.288486
Cognitive
Cognitive Scaled Score	-0.06	-0.43	0.31	0.745736	-0.35	-0.72	0.01	0.0543226	-0.23	-0.6	0.13	0.21151
Composite Cognitive Score	-0.69	-2.62	1.25	0.484359	-2.1	-4.01	-0.19	0.0313686	-1.68	-3.6	0.24	0.0854451
Language
Receptive Communication Score	0	-0.34	0.33	0.993304	-0.24	-0.58	0.09	0.150852	-0.12	-0.46	0.21	0.463034
Expressive Communication Score	-0.05	-0.36	0.27	0.775997	-0.37	-0.67	-0.06	0.0195118	-0.1	-0.41	0.21	0.516806
Language Scaled Score	-0.05	-0.63	0.53	0.873994	-0.61	-1.18	-0.04	0.0361607	-0.23	-0.8	0.35	0.438011
Composite Language Score	-0.17	-1.87	1.53	0.84421	-1.88	-3.55	-0.21	0.0276742	-0.7	-2.39	0.99	0.411302
Table shows the results from univariable linear regression analyses between prenatal ambient air pollution exposure and cognitive outcomes assessed at 2 years in Latino infants. Table shows betas (β) and 95% confidence intervals (CIs) that were scaled to a 1SD difference in exposure (SD NO2 = 2.43 ppb, SD PM10 = 3.94 ug/m3, SD PM2.5 = 1.24 ug/m3). Statistical significance is denoted in bold (P<0.…
