# Supplementary material for: Prenatal exposure to ambient air pollution is associated with neurodevelopmental outcomes at 2 years of age
Source: Environ Health. 2023 Jan 24;22:11. doi: 10.1186/s12940-022-00951-y (PMC9872424; doi:10.1186/s12940-022-00951-y)
Supplement: Supplementary file 4 — Additional file 4: Supplemental Table 3. Associations Between All Windows of Prenatal Ambient Air Pollution Exposure and Neurodevelopmental Outcomes at 2 years. [file 12940_2022_951_MOESM4_ESM.xlsx]

## Sheet: Sheet1
Supplemental Table 3. Associations Between All Windows of Prenatal Ambient Air Pollution Exposure and Neurodevelopmental Outcomes at 2 years
Composite Motor Score	Beta	Lower 95% CI	Upper 95% CI
PM2.5 1m	-1.29363	-2.87628	0.289013
PM2.5 2m	-0.0841233	-1.01191	0.843668
PM2.5 3m	0.646005	-0.315888	1.6079
PM2.5 4m	0.570372	-0.268703	1.40945
PM2.5 5m	-0.0253814	-0.646434	0.595671
PM2.5 6m	-0.702609	-1.46097	0.0557529
PM2.5 7m	-1.02266	-1.82512	-0.22021
PM2.5 8m	-0.686329	-1.31191	-0.0607451
PM2.5 9m	0.0479159	-1.28211	1.37794
PM10 1m	-0.115565	-0.910108	0.678977
PM10 2m	-0.212666	-0.863145	0.437812
PM10 3m	-0.309767	-0.829677	0.210143
PM10 4m	-0.406868	-0.82262	0.00888432
PM10 5m	-0.503969	-0.865566	-0.142371
PM10 6m	-0.601069	-0.980563	-0.221575
PM10 7m	-0.69817	-1.1593	-0.237043
PM10 8m	-0.795271	-1.37546	-0.215081
PM10 9m	-0.892372	-1.61068	-0.174067
NO2 1m	-1.5375	-3.23112	0.15611
NO2 2m	-0.783288	-1.96855	0.401971
NO2 3m	-0.123135	-0.968706	0.722436
NO2 4m	0.348891	-0.39125	1.08903
NO2 5m	0.538728	-0.19159	1.26905
NO2 6m	0.383666	-0.297244	1.06458
NO2 7m	-0.0535864	-0.775931	0.668758
NO2 8m	-0.678965	-1.70964	0.351712
NO2 9m	-1.39841	-2.92517	0.128356
Scaled Motor Score	Beta	Lower 95% CI	Upper 95% CI
PM2.5 1m	-0.427861	-0.949341	0.0936187
PM2.5 2m	-0.0250369	-0.330743	0.280669
PM2.5 3m	0.217497	-0.0994452	0.53444
PM2.5 4m	0.190675	-0.0857992	0.467148
PM2.5 5m	-0.00967594	-0.214312	0.19496
PM2.5 6m	-0.236502	-0.486381	0.0133768
PM2.5 7m	-0.342752	-0.607159	-0.0783442
PM2.5 8m	-0.228183	-0.434312	-0.0220545
PM2.5 9m	0.0201996	-0.418042	0.458441
PM10 1m	-0.0350863	-0.297052	0.22688
PM10 2m	-0.0677079	-0.282175	0.146759
PM10 3m	-0.100329	-0.271747	0.0710882
PM10 4m	-0.132951	-0.270027	0.0041251
PM10 5m	-0.165573	-0.284794	-0.0463515
PM10 6m	-0.198194	-0.323316	-0.0730726
PM10 7m	-0.230816	-0.382852	-0.0787792
PM10 8m	-0.263437	-0.45473	-0.072145
PM10 9m	-0.296059	-0.532889	-0.0592291
NO2 1m	-0.498739	-1.05741	0.0599363
NO2 2m	-0.253123	-0.644107	0.13786
NO2 3m	-0.0381275	-0.317057	0.240802
NO2 4m	0.11563	-0.128522	0.359782
NO2 5m	0.17753	-0.0633814	0.418441
NO2 6m	0.127159	-0.097454	0.351771
NO2 7m	-0.0150702	-0.253351	0.223211
NO2 8m	-0.218537	-0.558528	0.121453
NO2 9m	-0.452624	-0.95626	0.0510115
Gross Motor Score	Beta	Lower 95% CI	Upper 95% CI
PM2.5 1m	-0.395562	-0.716572	-0.0745521
PM2.5 2m	-0.0848993	-0.273084	0.103285
PM2.5 3m	0.118705	-0.0763971	0.313806
PM2.5 4m	0.141471	-0.0287189	0.311662
PM2.5 5m	0.0427438	-0.0832249	0.168712
PM2.5 6m	-0.0848552	-0.238674	0.068964
PM2.5 7m	-0.148702	-0.311465	0.0140601
PM2.5 8m	-0.0846435	-0.211531	0.0422442
PM2.5 9m	0.0576028	-0.212168	0.327373
PM10 1m	-0.00583662	-0.168827	0.157154
PM10 2m	-0.0238577	-0.157295	0.10958
PM10 3m	-0.0418788	-0.148532	0.0647743
PM10 4m	-0.0598998	-0.145186	0.0253865
PM10 5m	-0.0779209	-0.152098	-0.00374367
PM10 6m	-0.095942	-0.17379	-0.0180936
PM10 7m	-0.113963	-0.208558	-0.0193686
PM10 8m	-0.131984	-0.251003	-0.0129655
PM10 9m	-0.150005	-0.297357	-0.00265395
NO2 1m	-0.345834	-0.689868	-0.00180037
NO2 2m	-0.201254	-0.442023	0.0395144
NO2 3m	-0.0725821	-0.244348	0.0991836
NO2 4m	0.0242747	-0.126075	0.174624
NO2 5m	0.0734086	-0.0749451	0.221762
NO2 6m	0.0642145	-0.0741026	0.202532
NO2 7m	0.00729739	-0.139437	0.154031
NO2 8m	-0.081435	-0.290802	0.127932
NO2 9m	-0.186075	-0.496215	0.124065
Fine Motor Score	Beta	Lower 95% CI	Upper 95% CI
PM2.5 1m	0.0564868	-0.123709	0.236683
PM2.5 2m	0.0293765	-0.121767	0.18052
PM2.5 3m	0.00226619	-0.122099	0.126631
PM2.5 4m	-0.0248441	-0.126519	0.0768311
PM2.5 5m	-0.0519545	-0.138313	0.0344042
PM2.5 6m	-0.0790648	-0.161688	0.00355837
PM2.5 7m	-0.106175	-0.198067	-0.0142832
PM2.5 8m	-0.133285	-0.244238	-0.0223329
PM2.5 9m	-0.160396	-0.296137	-0.0246549
PM10 1m	-0.0415629	-0.195394	0.112269
PM10 2m	-0.0529398	-0.178778	0.0728981
PM10 3m	-0.0643167	-0.164766	0.0361327
PM10 4m	-0.0756937	-0.155874	0.00448648
PM10 5m	-0.0870706	-0.156723	-0.0174178
PM10 6m	-0.0984476	-0.171646	-0.0252488
PM10 7m	-0.109824	-0.198979	-0.0206703
PM10 8m	-0.121201	-0.233553	-0.00885033
PM10 9m	-0.132578	-0.271794	0.00663711
NO2 1m	-0.156192	-0.485227	0.172844
NO2 2m	-0.0585012	-0.288615	0.171612
NO2 3m	0.0246665	-0.138996	0.188329
NO2 4m	0.0787882	-0.063778	0.221354
NO2 5m	0.089341	-0.0508512	0.229533
NO2 6m	0.046643	-0.0835826	0.176869
NO2 7m	-0.039624	-0.178001	0.098753
NO2 8m	-0.154937	-0.353879	0.0440056
NO2 9m	-0.284773	-0.580578	0.011032
Composite Cognitive Score	Beta	Lower 95% CI	Upper 95% CI
PM2.5 1m	-0.52888	-2.40643	1.34867
PM2.5 2m	0.343869	-0.759505	1.44724
PM2.5 3m	0.7151	-0.505614	1.93581
PM2.5 4m	0.266615	-0.733389	1.26662
PM2.5 5m	-0.586514	-1.30826	0.135231
PM2.5 6m	-1.2459	-2.15694	-0.334857
PM2.5 7m	-1.25688	-2.07358	-0.440186
PM2.5 8m	-0.73978	-1.4666	-0.0129572
PM2.5 9m	0.0413705	-1.37335	1.45609
PM10 1m	-0.299743	-1.23799	0.6385
PM10 2m	-0.336042	-1.10355	0.431463
PM10 3m	-0.372341	-0.984997	0.240316
PM10 4m	-0.40864	-0.897671	0.0803915
PM10 5m	-0.444939	-0.869762	-0.0201152
PM10 6m	-0.481237	-0.927688	-0.0347871
PM10 7m	-0.517536	-1.0613	0.026229
PM10 8m	-0.553835	-1.23908	0.131412
PM10 9m	-0.590134	-1.43923	0.258963
NO2 1m	-0.890063	-2.94941	1.16928
NO2 2m	-0.439143	-1.82995	0.951666
NO2 3m	-0.0766854	-1.05184	0.898472
NO2 4m	0.108847	-0.765065	0.98276
NO2 5m	0.052583	-0.792008	0.897174
NO2 6m	-0.215991	-0.998204	0.566222
NO2 7m	-0.643798	-1.49673	0.209131
NO2 8m	-1.17776	-2.38023	0.0247084
NO2 9m	-1.7648	-3.50163	-0.0279661
Scaled Cognitive Score	Beta	Lower 95% CI	Upper 95% CI
PM2.5 1m	0.027249	-0.179447	0.233945
PM2.5 2m	0.00574784	-0.167623	0.179119
PM2.5 3m	-0.0157533	-0.158408	0.126901
PM2.5 4m	-0.0372544	-0.153882	0.0793735
PM2.5 5m	-0.0587555	-0.157814	0.0403034
PM2.5 6m	-0.0802566	-0.175031	0.0145174
PM2.5 7m	-0.101758	-0.207164	0.00364815
PM2.5 8m	-0.123259	-0.250528	0.0040107
PM2.5 9m	-0.14476	-0.300463	0.0109433
PM10 1m	-0.0513945	-0.228596	0.125807
PM10 2m	-0.0575913	-0.202547	0.0873641
PM10 3m	-0.063788	-0.179498	0.0519217
PM10 4m	-0.0699848	-0.162346	0.0223764
PM10 5m	-0.0761816	-0.156416	0.00405295
PM10 6m	-0.0823784	-0.166698	0.00194077
PM10 7m	-0.0885752	-0.191274	0.0141234
PM10 8m	-0.0947719	-0.224192	0.0346477
PM10 9m	-0.100969	-0.261334	0.0593965
NO2 1m	-0.170587	-0.547589	0.206415
NO2 2m	-0.0844121	-0.348071	0.179247
NO2 3m	-0.0115409	-0.199062	0.175981
NO2 4m	0.0347228	-0.128627	0.198072
NO2 5m	0.0410753	-0.119554	0.201705
NO2 6m	-0.00135266	-0.150562	0.147857
NO2 7m	-0.0836918	-0.242241	0.0748577
NO2 8m	-0.192639	-0.420583	0.0353058
NO2 9m	-0.314889	-0.653816	0.0240382
Composite Language Score	Beta	Lower 95% CI	Upper 95% CI
PM2.5 1m	-0.487475	-2.04594	1.07099
PM2.5 2m	0.299573	-0.643494	1.24264
PM2.5 3m	0.810439	-0.0616481	1.68253
PM2.5 4m	0.768944	-0.115369	1.65326
PM2.5 5m	0.0539482	-0.596899	0.704795
PM2.5 6m	-0.835512	-1.57837	-0.0926568
PM2.5 7m	-1.24536	-2.08674	-0.403977
PM2.5 8m	-0.725	-1.36937	-0.0806317
PM2.5 9m	0.362204	-1.02655	1.75096
PM10 1m	-0.15526	-0.97909	0.668569
PM10 2m	-0.218215	-0.891652	0.455223
PM10 3m	-0.281169	-0.818263	0.255925
PM10 4m	-0.344123	-0.772553	0.0843068
PM10 5m	-0.407077	-0.779587	-0.0345673
PM10 6m	-0.470031	-0.862593	-0.0774696
PM10 7m	-0.532986	-1.01213	-0.0538453
PM10 8m	-0.59594	-1.20024	0.00835786
PM10 9m	-0.658894	-1.40783	0.0900422
NO2 1m	-2.74307	-5.49706	0.0109317
NO2 2m	-0.671091	-1.89057	0.548394
NO2 3m	0.854345	-0.822042	2.53073
NO2 4m	1.2867	-0.512104	3.08551
NO2 5m	0.36127	-0.43237	1.15491
NO2 6m	-1.05934	-2.63575	0.517066
NO2 7m	-1.8307	-3.91399	0.25259
NO2 8m	-1.14858	-2.23333	-0.0638254
NO2 9m	0.430391	-2.77587	3.63665
Scaled Language Score	Beta	Lower 95% CI	Upper 95% CI
PM2.5 1m	-0.181744	-0.715874	0.352387
PM2.5 2m	0.0974241	-0.225792	0.42064
PM2.5 3m	0.280394	-0.0184953	0.579284
PM2.5 4m	0.270969	-0.0321105	0.574049
PM2.5 5m	0.0266928	-0.196371	0.249757
PM2.5 6m	-0.279923	-0.534521	-0.0253256
PM2.5 7m	-0.422627	-0.710992	-0.134261
PM2.5 8m	-0.245387	-0.466231	-0.0245432
PM2.5 9m	0.126936	-0.34903	0.602902
PM10 1m	-0.0508097	-0.333541	0.231922
PM10 2m	-0.071355	-0.302473	0.159763
PM10 3m	-0.0919002	-0.276226	0.092426
PM10 4m	-0.112445	-0.259479	0.0345881
PM10 5m	-0.132991	-0.260833	-0.00514842
PM10 6m	-0.153536	-0.28826	-0.018812
PM10 7m	-0.174081	-0.338518	-0.00964425
PM10 8m	-0.194626	-0.402016	0.0127635
PM10 9m	-0.215172	-0.4722	0.041857
NO2 1m	-0.968786	-1.91255	-0.0250247
NO2 2m	-0.226171	-0.644073	0.191732
NO2 3m	0.318983	-0.255495	0.89346
NO2 4m	0.469212	-0.147217	1.08564
NO2 5m	0.129754	-0.142217	0.401724
NO2 6m	-0.383364	-0.923581	0.156852
NO2 7m	-0.651416	-1.36533	0.0625024
NO2 8m	-0.380779	-0.752511	-0.00904758
NO2 9m	0.221754	-0.876994	1.3205
Expressive Communication Scaled Score	Beta	Lower 95% CI	Upper 95% CI
PM2.5 1m	-0.244204	-0.544276	0.0558686
PM2.5 2m	-0.0380371	-0.216178	0.140104
PM2.5 3m	0.105684	-0.0742018	0.285571
PM2.5 4m	0.124515	-0.0526181	0.301649
PM2.5 5m	-0.00417329	-0.124538	0.116191
PM2.5 6m	-0.143744	-0.298436	0.0109482
PM2.5 7m	-0.156349	-0.300952	-0.0117466
PM2.5 8m	-0.0585733	-0.178588	0.0614414
PM2.5 9m	0.0943934	-0.149221	0.338008
PM10 1m	-0.102396	-0.255364	0.0505716
PM10 2m	-0.0972476	-0.222291	0.0277955
PM10 3m	-0.092099	-0.191826	0.00762805
PM10 4m	-0.0869504	-0.166501	-0.00740003
PM10 5m	-0.0818018	-0.150969	-0.0126346
PM10 6m	-0.0766532	-0.149544	-0.00376279
PM10 7m	-0.0715046	-0.160471	0.0174616
PM10 8m	-0.066356	-0.178561	0.0458493
PM10 9m	-0.0612075	-0.200269	0.0778542
NO2 1m	-0.174934	-0.504038	0.154169
NO2 2m	-0.115157	-0.345382	0.115067
NO2 3m	-0.0625848	-0.226463	0.101293
NO2 4m	-0.0244205	-0.167281	0.11844
NO2 5m	-0.00786867	-0.148342	0.132604
NO2 6m	-0.0177321	-0.148241	0.112777
NO2 7m	-0.0492081	-0.188054	0.0896373
NO2 8m	-0.0950924	-0.294811	0.104627
NO2 9m	-0.148181	-0.445079	0.148718
Receptive Communication Scaled Score	Beta	Lower 95% CI	Upper 95% CI
PM2.5 1m	0.17355	-0.0178806	0.364981
PM2.5 2m	0.126965	-0.0336253	0.287556
PM2.5 3m	0.08038	-0.0517871	0.212547
PM2.5 4m	0.0337949	-0.0742903	0.14188
PM2.5 5m	-0.0127902	-0.104616	0.0790359
PM2.5 6m	-0.0593753	-0.147222	0.0284713
PM2.5 7m	-0.10596	-0.20362	-0.00830082
PM2.5 8m	-0.152545	-0.270415	-0.0346764
PM2.5 9m	-0.199131	-0.343298	-0.0549632
PM10 1m	0.0515865	-0.114649	0.217822
PM10 2m	0.0258926	-0.109996	0.161781
PM10 3m	0.000198767	-0.108178	0.108576
PM10 4m	-0.0254951	-0.111945	0.0609551
PM10 5m	-0.0511889	-0.126355	0.0239776
PM10 6m	-0.0768828	-0.156095	0.00232987
PM10 7m	-0.102577	-0.199259	-0.00589382
PM10 8m	-0.12827	-0.250208	-0.00633292
PM10 9m	-0.153964	-0.305088	-0.00284103
NO2 1m	-0.242223	-0.603442	0.118995
NO2 2m	-0.108039	-0.352066	0.135987
NO2 3m	0.00255209	-0.168714	0.173818
NO2 4m	0.0659579	-0.0876315	0.219547
NO2 5m	0.0648767	-0.0835369	0.21329
NO2 6m	0.00717272	-0.130309	0.144655
NO2 7m	-0.0929983	-0.24308	0.0570832
NO2 8m	-0.221481	-0.433174	-0.0097869
NO2 9m	-0.364119	-0.669849	-0.0583883
Table shows associations between monthly ambient air pollution exposure during pregnancy and cognitive outcomes at 2 years of age. Effect estimates and 95% confidence intervals were obtained from distributed lag models (DLMs) that adjusted for socio-economic status (SES), breast feedings per day, gestational age, pre-pregnancy BMI, infant birthweight, and infant sex. Effect estimates are scaled t…
